# Supplementary material for: The Correlation between the Vascular Calcification Score of the Coronary Artery and the Abdominal Aorta in Patients with Psoriasis
Source: Diagnostics (Basel). 2023 Jan 11;13(2):274. doi: 10.3390/diagnostics13020274 (PMC9858225; doi:10.3390/diagnostics13020274)
Supplement: Supplementary file 1 [file diagnostics-13-00274-s001.zip]

Archive with 1 entries (1 files):
- diagnostics-2103148-supplementary.pdf
